# Supplementary material for: Super High Capacity of Lithium Battery Silicon–Carbon Anode over 6,500 mAh g−1
Source: Research (Wash D C). 2026 Mar 13;9:1179. doi: 10.34133/research.1179 (PMC12982894; doi:10.34133/research.1179)
Supplement: Supplementary 1 — Tables S1 to S3 Figs. S1 to S16 [file research.1179.f1.zip]

Archive with 2 entries (2 files):
- SI-Super lithium anode.docx
- SOC1218-17.csv
