# Supplementary material for: Super High Capacity of Lithium Battery Silicon–Carbon Anode over 6,500 mAh g−1
Source: Research (Wash D C). 2026 Mar 13;9:1179. doi: 10.34133/research.1179 (PMC12982894; doi:10.34133/research.1179)
Supplement: Supplementary 1 — Tables S1 to S3 Figs. S1 to S16 [file research.1179.f1.zip › SOC1218-17.csv]

����ʱ��	������/mAh/g	��ѹ/V
0:00:00	0	1.72
0:01:00	0	1.7203
0:02:00	0	1.7205
0:03:00	0	1.7206
0:04:00	0	1.7208
0:05:00	0	1.7211
0:06:00	0	1.7212
0:07:00	0	1.7215
0:08:00	0	1.7217
0:09:00	0	1.722
0:10:00	0	1.7222
0:11:00	0	1.7225
0:12:00	0	1.7226
0:13:00	0	1.7228
0:14:00	0	1.7231
0:15:00	0	1.7232
0:16:00	0	1.7234
0:17:00	0	1.7237
0:18:00	0	1.7239
0:19:00	0	1.724
0:20:00	0	1.7243
0:21:00	0	1.7246
0:22:00	0	1.725
0:23:00	0	1.7253
0:24:00	0	1.7254
0:25:00	0	1.7256
0:26:00	0	1.7259
0:27:00	0	1.726
0:28:00	0	1.7262
0:29:00	0	1.7263
0:30:00	0	1.7265
0:31:00	0	1.7268
0:32:00	0	1.727
0:33:00	0	1.7273
0:34:00	0	1.7274
0:35:00	0	1.7276
0:36:00	0	1.7279
0:37:00	0	1.7281
0:38:00	0	1.7282
0:39:00	0	1.7285
0:40:00	0	1.7287
0:41:00	0	1.7288
0:42:00	0	1.729
0:43:00	0	1.7291
0:44:00	0	1.7294
0:45:00	0	1.7296
0:46:00	0	1.7298
0:47:00	0	1.7299
0:48:00	0	1.7302
0:49:00	0	1.7304
0:50:00	0	1.7305
0:51:00	0	1.7307
0:52:00	0	1.7308
0:53:00	0	1.731
0:54:00	0	1.7312
0:55:00	0	1.7315
0:56:00	0	1.7316
0:57:00	0	1.7318
0:58:00	0	1.7319
0:59:00	0	1.7321
1:00:00	0	1.7322
1:01:00	0	1.7324
1:02:00	0	1.7325
1:03:00	0	1.7327
1:04:00	0	1.7329
1:05:00	0	1.733
1:06:00	0	1.7332
1:07:00	0	1.7335
1:08:00	0	1.7335
1:09:00	0	1.7336
1:10:00	0	1.7339
1:11:00	0	1.7339
1:12:00	0	1.7343
1:13:00	0	1.7343
1:14:00	0	1.7344
1:15:00	0	1.7344
1:16:00	0	1.7346
1:17:00	0	1.7347
1:18:00	0	1.7349
1:19:00	0	1.735
1:20:00	0	1.7352
1:21:00	0	1.7353
1:22:00	0	1.7355
1:23:00	0	1.7356
1:24:00	0	1.7358
1:25:00	0	1.736
1:26:00	0	1.7361
1:27:00	0	1.7363
1:28:00	0	1.7364
1:29:00	0	1.7366
1:30:00	0	1.7367
1:31:00	0	1.7369
1:32:00	0	1.737
1:33:00	0	1.7372
1:34:00	0	1.7374
1:35:00	0	1.7374
1:36:00	0	1.7375
1:37:00	0	1.7377
1:38:00	0	1.7378
1:39:00	0	1.738
1:40:00	0	1.7381
1:41:00	0	1.7383
1:42:00	0	1.7384
1:43:00	0	1.7386
1:44:00	0	1.7387
1:45:00	0	1.7387
1:46:00	0	1.7389
1:47:00	0	1.7391
1:48:00	0	1.7392
1:49:00	0	1.7394
1:50:00	0	1.7395
1:51:00	0	1.7395
1:52:00	0	1.7397
1:53:00	0	1.7398
1:54:00	0	1.74
1:55:00	0	1.7401
1:56:00	0	1.7403
1:57:00	0	1.7403
1:58:00	0	1.7405
1:59:00	0	1.7406
2:00:00	0	1.7408
2:01:00	0	1.7409
2:02:00	0	1.7409
2:03:00	0	1.7411
2:04:00	0	1.7412
2:05:00	0	1.7414
2:06:00	0	1.7414
2:07:00	0	1.7415
2:08:00	0	1.7417
2:09:00	0	1.7418
2:10:00	0	1.7418
2:11:00	0	1.742
2:12:00	0	1.7422
2:13:00	0	1.7423
2:14:00	0	1.7425
2:15:00	0	1.7425
2:16:00	0	1.7426
2:17:00	0	1.7428
2:18:00	0	1.7429
2:19:00	0	1.7429
2:20:00	0	1.7431
2:21:00	0	1.7432
2:22:00	0	1.7434
2:23:00	0	1.7434
2:24:00	0	1.7436
2:25:00	0	1.7437
2:26:00	0	1.7439
2:27:00	0	1.7439
2:28:00	0	1.744
2:29:00	0	1.7442
2:30:00	0	1.7442
2:31:00	0	1.7443
2:32:00	0	1.7445
2:33:00	0	1.7445
2:34:00	0	1.7446
2:35:00	0	1.7448
2:36:00	0	1.7449
2:37:00	0	1.7449
2:38:00	0	1.7451
2:39:00	0	1.7453
2:40:00	0	1.7453
2:41:00	0	1.7454
2:42:00	0	1.7456
2:43:00	0	1.7456
2:44:00	0	1.7457
2:45:00	0	1.7459
2:46:00	0	1.7459
2:47:00	0	1.746
2:48:00	0	1.7462
2:49:00	0	1.7462
2:50:00	0	1.7463
2:51:00	0	1.7465
2:52:00	0	1.7465
2:53:00	0	1.7467
2:54:00	0	1.7468
2:55:00	0	1.7468
2:56:00	0	1.747
2:57:00	0	1.7471
2:58:00	0	1.7471
2:59:00	0	1.7473
3:00:00	0	1.7474
3:01:00	0	1.7474
3:02:00	0	1.7476
3:03:00	0	1.7477
3:04:00	0	1.7477
3:05:00	0	1.7479
3:06:00	0	1.748
3:07:00	0	1.748
3:08:00	0	1.7482
3:09:00	0	1.7484
3:10:00	0	1.7484
3:11:00	0	1.7485
3:12:00	0	1.7487
3:13:00	0	1.7487
3:14:00	0	1.7488
3:15:00	0	1.7488
3:16:00	0	1.749
3:17:00	0	1.7491
3:18:00	0	1.7491
3:19:00	0	1.7493
3:20:00	0	1.7494
3:21:00	0	1.7494
3:22:00	0	1.7496
3:23:00	0	1.7496
3:24:00	0	1.7498
3:25:00	0	1.7499
3:26:00	0	1.7499
3:27:00	0	1.7501
3:28:00	0	1.7501
3:29:00	0	1.7502
3:30:00	0	1.7504
3:31:00	0	1.7504
3:32:00	0	1.7505
3:33:00	0	1.7505
3:34:00	0	1.7507
3:35:00	0	1.7507
3:36:00	0	1.7508
3:37:00	0	1.751
3:38:00	0	1.751
3:39:00	0	1.7511
3:40:00	0	1.7511
3:41:00	0	1.7513
3:42:00	0	1.7513
3:43:00	0	1.7515
3:44:00	0	1.7515
3:45:00	0	1.7516
3:46:00	0	1.7516
3:47:00	0	1.7518
3:48:00	0	1.7519
3:49:00	0	1.7519
3:50:00	0	1.7521
3:51:00	0	1.7521
3:52:00	0	1.7522
3:53:00	0	1.7522
3:54:00	0	1.7524
3:55:00	0	1.7524
3:56:00	0	1.7525
3:57:00	0	1.7527
3:58:00	0	1.7527
3:59:00	0	1.7529
4:00:00	0	1.7529
4:01:00	0	1.753
4:02:00	0	1.753
4:03:00	0	1.7532
4:04:00	0	1.7532
4:05:00	0	1.7533
4:06:00	0	1.7533
4:07:00	0	1.7535
4:08:00	0	1.7535
4:09:00	0	1.7536
4:10:00	0	1.7536
4:11:00	0	1.7538
4:12:00	0	1.7539
4:13:00	0	1.7539
4:14:00	0	1.7541
4:15:00	0	1.7541
4:16:00	0	1.7541
4:17:00	0	1.7542
4:18:00	0	1.7544
4:19:00	0	1.7544
4:20:00	0	1.7544
4:21:00	0	1.7546
4:22:00	0	1.7547
4:23:00	0	1.7547
4:24:00	0	1.7549
4:25:00	0	1.7549
4:26:00	0	1.7549
4:27:00	0	1.755
4:28:00	0	1.7552
4:29:00	0	1.7552
4:30:00	0	1.7552
4:31:00	0	1.7553
4:32:00	0	1.7555
4:33:00	0	1.7555
4:34:00	0	1.7556
4:35:00	0	1.7556
4:36:00	0	1.7556
4:37:00	0	1.7558
4:38:00	0	1.7558
4:39:00	0	1.756
4:40:00	0	1.756
4:41:00	0	1.7561
4:42:00	0	1.7561
4:43:00	0	1.7563
4:44:00	0	1.7563
4:45:00	0	1.7564
4:46:00	0	1.7564
4:47:00	0	1.7566
4:48:00	0	1.7566
4:49:00	0	1.7567
4:50:00	0	1.7567
4:51:00	0	1.7569
4:52:00	0	1.7569
4:53:00	0	1.7569
4:54:00	0	1.7569
4:55:00	0	1.7569
4:56:00	0	1.757
4:57:00	0	1.757
4:58:00	0	1.7572
4:59:00	0	1.7572
5:00:00	0	1.7573
5:01:00	0	1.7573
5:02:00	0	1.7575
5:03:00	0	1.7575
5:04:00	0	1.7575
5:05:00	0	1.7577
5:06:00	0	1.7577
5:07:00	0	1.7578
5:08:00	0	1.7578
5:09:00	0	1.758
5:10:00	0	1.758
5:11:00	0	1.7581
5:12:00	0	1.7581
5:13:00	0	1.7583
5:14:00	0	1.7583
5:15:00	0	1.7583
5:16:00	0	1.7584
5:17:00	0	1.7584
5:18:00	0	1.7586
5:19:00	0	1.7586
5:20:00	0	1.7587
5:21:00	0	1.7587
5:22:00	0	1.7589
5:23:00	0	1.7589
5:24:00	0	1.7589
5:25:00	0	1.7591
5:26:00	0	1.7591
5:27:00	0	1.7592
5:28:00	0	1.7592
5:29:00	0	1.7594
5:30:00	0	1.7594
5:31:00	0	1.7595
5:32:00	0	1.7595
5:33:00	0	1.7595
5:34:00	0	1.7597
5:35:00	0	1.7597
5:36:00	0	1.7598
5:37:00	0	1.7598
5:38:00	0	1.7598
5:39:00	0	1.7598
5:40:00	0	1.76
5:41:00	0	1.76
5:42:00	0	1.7601
5:43:00	0	1.7601
5:44:00	0	1.7601
5:45:00	0	1.7603
5:46:00	0	1.7603
5:47:00	0	1.7603
5:48:00	0	1.7604
5:49:00	0	1.7604
5:50:00	0	1.7604
5:51:00	0	1.7606
5:52:00	0	1.7606
5:53:00	0	1.7606
5:54:00	0	1.7608
5:55:00	0	1.7608
5:56:00	0	1.7608
5:57:00	0	1.7609
5:58:00	0	1.7609
5:59:00	0	1.7609
6:00:00	0	1.7611
6:01:00	0	1.7611
6:02:00	0	1.7611
6:03:00	0	1.7612
6:04:00	0	1.7612
6:05:00	0	1.7612
6:06:00	0	1.7612
6:07:00	0	1.7614
6:08:00	0	1.7614
6:09:00	0	1.7614
6:10:00	0	1.7615
6:11:00	0	1.7615
6:12:00	0	1.7615
6:13:00	0	1.7615
6:14:00	0	1.7617
6:15:00	0	1.7617
6:16:00	0	1.7617
6:17:00	0	1.7618
6:18:00	0	1.7618
6:19:00	0	1.7618
6:20:00	0	1.7618
6:21:00	0	1.762
6:22:00	0	1.762
6:23:00	0	1.762
6:24:00	0	1.7622
6:25:00	0	1.7622
6:26:00	0	1.7622
6:27:00	0	1.7622
6:28:00	0	1.7623
6:29:00	0	1.7623
6:30:00	0	1.7623
6:31:00	0	1.7623
6:32:00	0	1.7625
6:33:00	0	1.7625
6:34:00	0	1.7625
6:35:00	0	1.7625
6:36:00	0	1.7626
6:37:00	0	1.7626
6:38:00	0	1.7626
6:39:00	0	1.7626
6:40:00	0	1.7626
6:41:00	0	1.7628
6:42:00	0	1.7628
6:43:00	0	1.7628
6:44:00	0	1.7628
6:45:00	0	1.7628
6:46:00	0	1.7629
6:47:00	0	1.7629
6:48:00	0	1.7629
6:49:00	0	1.7629
6:50:00	0	1.7629
6:51:00	0	1.7629
6:52:00	0	1.7631
6:53:00	0	1.7631
6:54:00	0	1.7631
6:55:00	0	1.7631
6:56:00	0	1.7631
6:57:00	0	1.7631
6:58:00	0	1.7632
6:59:00	0	1.7632
7:00:00	0	1.7632
7:01:00	0	1.7632
7:02:00	0	1.7632
7:03:00	0	1.7632
7:04:00	0	1.7632
7:05:00	0	1.7634
7:06:00	0	1.7634
7:07:00	0	1.7634
7:08:00	0	1.7634
7:09:00	0	1.7634
7:10:00	0	1.7634
7:11:00	0	1.7634
7:12:00	0	1.7634
7:13:00	0	1.7635
7:14:00	0	1.7635
7:15:00	0	1.7635
7:16:00	0	1.7635
7:17:00	0	1.7635
7:18:00	0	1.7635
7:19:00	0	1.7635
7:20:00	0	1.7635
7:21:00	0	1.7635
7:22:00	0	1.7637
7:23:00	0	1.7637
7:24:00	0	1.7637
7:25:00	0	1.7637
7:26:00	0	1.7637
7:27:00	0	1.7637
7:28:00	0	1.7637
7:29:00	0	1.7637
7:30:00	0	1.7637
7:31:00	0	1.7637
7:32:00	0	1.7637
7:33:00	0	1.7637
7:34:00	0	1.7637
7:35:00	0	1.7637
7:36:00	0	1.7637
7:37:00	0	1.7639
7:38:00	0	1.7639
7:39:00	0	1.7637
7:40:00	0	1.7639
7:41:00	0	1.7639
7:42:00	0	1.7639
7:43:00	0	1.7639
7:44:00	0	1.7639
7:45:00	0	1.7639
7:46:00	0	1.7639
7:47:00	0	1.7639
7:48:00	0	1.7639
7:49:00	0	1.7639
7:50:00	0	1.7639
7:51:00	0	1.7639
7:52:00	0	1.7639
7:53:00	0	1.7639
7:54:00	0	1.7639
7:55:00	0	1.7639
7:56:00	0	1.7639
7:57:00	0	1.7639
7:58:00	0	1.7639
7:59:00	0	1.7639
8:00:00	0	1.7639
8:01:00	0	1.7639
8:02:00	0	1.7639
8:03:00	0	1.7639
8:04:00	0	1.7639
8:05:00	0	1.7639
8:06:00	0	1.7639
8:07:00	0	1.7639
8:08:00	0	1.7639
8:09:00	0	1.7639
8:10:00	0	1.7639
8:11:00	0	1.7639
8:12:00	0	1.7639
8:13:00	0	1.7639
8:14:00	0	1.7639
8:15:00	0	1.7639
8:16:00	0	1.7639
8:17:00	0	1.7637
8:18:00	0	1.7637
8:19:00	0	1.7639
8:20:00	0	1.7639
8:21:00	0	1.7637
8:22:00	0	1.7639
8:23:00	0	1.7637
8:24:00	0	1.7639
8:25:00	0	1.7637
8:26:00	0	1.7637
8:27:00	0	1.7637
8:28:00	0	1.7639
8:29:00	0	1.7637
8:30:00	0	1.7639
8:31:00	0	1.7637
8:32:00	0	1.7639
8:33:00	0	1.7639
8:34:00	0	1.7637
8:35:00	0	1.7637
8:36:00	0	1.7637
8:37:00	0	1.7637
8:38:00	0	1.7637
8:39:00	0	1.7637
8:40:00	0	1.7637
8:41:00	0	1.7637
8:42:00	0	1.7637
8:43:00	0	1.7637
8:44:00	0	1.7635
8:45:00	0	1.7635
8:46:00	0	1.7635
8:47:00	0	1.7635
8:48:00	0	1.7635
8:49:00	0	1.7635
8:50:00	0	1.7635
8:51:00	0	1.7635
8:52:00	0	1.7635
8:53:00	0	1.7635
8:54:00	0	1.7634
8:55:00	0	1.7634
8:56:00	0	1.7634
8:57:00	0	1.7634
8:58:00	0	1.7634
8:59:00	0	1.7634
9:00:00	0	1.7634
9:01:00	0	1.7634
9:02:00	0	1.7634
9:03:00	0	1.7634
9:04:00	0	1.7634
9:05:00	0	1.7632
9:06:00	0	1.7632
9:07:00	0	1.7632
9:08:00	0	1.7632
9:09:00	0	1.7632
9:10:00	0	1.7632
9:11:00	0	1.7632
9:12:00	0	1.7632
9:13:00	0	1.7632
9:14:00	0	1.7632
9:15:00	0	1.7631
9:16:00	0	1.7631
9:17:00	0	1.7631
9:18:00	0	1.7631
9:19:00	0	1.7631
9:20:00	0	1.7631
9:21:00	0	1.7631
9:22:00	0	1.7631
9:23:00	0	1.7629
9:24:00	0	1.7629
9:25:00	0	1.7629
9:26:00	0	1.7629
9:27:00	0	1.7629
9:28:00	0	1.7629
9:29:00	0	1.7629
9:30:00	0	1.7629
9:31:00	0	1.7629
9:32:00	0	1.7628
9:33:00	0	1.7628
9:34:00	0	1.7628
9:35:00	0	1.7628
9:36:00	0	1.7628
9:37:00	0	1.7628
9:38:00	0	1.7628
9:39:00	0	1.7628
9:40:00	0	1.7626
9:41:00	0	1.7626
9:42:00	0	1.7626
9:43:00	0	1.7626
9:44:00	0	1.7626
9:45:00	0	1.7626
9:46:00	0	1.7626
9:47:00	0	1.7626
9:48:00	0	1.7626
9:49:00	0	1.7625
9:50:00	0	1.7625
9:51:00	0	1.7625
9:52:00	0	1.7625
9:53:00	0	1.7625
9:54:00	0	1.7623
9:55:00	0	1.7623
9:56:00	0	1.7623
9:57:00	0	1.7623
9:58:00	0	1.7623
9:59:00	0	1.7623
10:00:00	0	1.7622
10:01:00	0	1.7622
10:02:00	0	1.7622
10:03:00	0	1.7622
10:04:00	0	1.7622
10:05:00	0	1.7622
10:06:00	0	1.762
10:07:00	0	1.762
10:08:00	0	1.762
10:09:00	0	1.762
10:10:00	0	1.762
10:11:00	0	1.7618
10:12:00	0	1.7618
10:13:00	0	1.7618
10:14:00	0	1.7618
10:15:00	0	1.7618
10:16:00	0	1.7617
10:17:00	0	1.7617
10:18:00	0	1.7617
10:19:00	0	1.7617
10:20:00	0	1.7617
10:21:00	0	1.7617
10:22:00	0	1.7615
10:23:00	0	1.7615
10:24:00	0	1.7615
10:25:00	0	1.7615
10:26:00	0	1.7614
10:27:00	0	1.7614
10:28:00	0	1.7614
10:29:00	0	1.7614
10:30:00	0	1.7614
10:31:00	0	1.7612
10:32:00	0	1.7612
10:33:00	0	1.7612
10:34:00	0	1.7612
10:35:00	0	1.7611
10:36:00	0	1.7611
10:37:00	0	1.7611
10:38:00	0	1.7609
10:39:00	0	1.7609
10:40:00	0	1.7609
10:41:00	0	1.7609
10:42:00	0	1.7609
10:43:00	0	1.7608
10:44:00	0	1.7608
10:45:00	0	1.7608
10:46:00	0	1.7608
10:47:00	0	1.7606
10:48:00	0	1.7606
10:49:00	0	1.7606
10:50:00	0	1.7606
10:51:00	0	1.7604
10:52:00	0	1.7604
10:53:00	0	1.7604
10:54:00	0	1.7604
10:55:00	0	1.7603
10:56:00	0	1.7603
10:57:00	0	1.7601
10:58:00	0	1.7601
10:59:00	0	1.7601
11:00:00	0	1.76
11:01:00	0	1.76
11:02:00	0	1.76
11:03:00	0	1.7598
11:04:00	0	1.7598
11:05:00	0	1.7598
11:06:00	0	1.7598
11:07:00	0	1.7597
11:08:00	0	1.7597
11:09:00	0	1.7597
11:10:00	0	1.7595
11:11:00	0	1.7595
11:12:00	0	1.7595
11:13:00	0	1.7594
11:14:00	0	1.7594
11:15:00	0	1.7594
11:16:00	0	1.7592
11:17:00	0	1.7592
11:18:00	0	1.7592
11:19:00	0	1.7591
11:20:00	0	1.7591
11:21:00	0	1.7591
11:22:00	0	1.7589
11:23:00	0	1.7589
11:24:00	0	1.7589
11:25:00	0	1.7587
11:26:00	0	1.7587
11:27:00	0	1.7587
11:28:00	0	1.7586
11:29:00	0	1.7586
11:30:00	0	1.7586
11:31:00	0	1.7584
11:32:00	0	1.7584
11:33:00	0	1.7584
11:34:00	0	1.7584
11:35:00	0	1.7583
11:36:00	0	1.7583
11:37:00	0	1.7583
11:38:00	0	1.7581
11:39:00	0	1.7581
11:40:00	0	1.7581
11:41:00	0	1.7581
11:42:00	0	1.758
11:43:00	0	1.758
11:44:00	0	1.758
11:45:00	0	1.7578
11:46:00	0	1.7578
11:47:00	0	1.7578
11:48:00	0	1.7577
11:49:00	0	1.7577
11:50:00	0	1.7577
11:51:00	0	1.7577
11:52:00	0	1.7575
11:53:00	0	1.7575
11:54:00	0	1.7575
11:55:00	0	1.7573
11:56:00	0	1.7573
11:57:00	0	1.7573
11:58:00	0	1.7573
11:59:00	0	1.7572
12:00:00	0	1.7572
12:01:00	0	1.7572
12:02:00	0	1.757
12:03:00	0	1.757
12:04:00	0	1.757
12:05:00	0	1.757
12:06:00	0	1.7569
12:07:00	0	1.7569
12:08:00	0	1.7569
12:09:00	0	1.7569
12:10:00	0	1.7569
12:11:00	0	1.7569
12:12:00	0	1.7567
12:13:00	0	1.7567
12:14:00	0	1.7567
12:15:00	0	1.7567
12:16:00	0	1.7566
12:17:00	0	1.7566
12:18:00	0	1.7566
12:19:00	0	1.7564
12:20:00	0	1.7564
12:21:00	0	1.7564
12:22:00	0	1.7563
12:23:00	0	1.7563
12:24:00	0	1.7563
12:25:00	0	1.7561
12:26:00	0	1.7561
12:27:00	0	1.7561
12:28:00	0	1.756
12:29:00	0	1.756
12:30:00	0	1.7558
12:31:00	0	1.7558
12:32:00	0	1.7558
12:33:00	0	1.7556
12:34:00	0	1.7556
12:35:00	0	1.7556
12:36:00	0	1.7555
12:37:00	0	1.7555
12:38:00	0	1.7553
12:39:00	0	1.7553
12:40:00	0	1.7553
12:41:00	0	1.7552
12:42:00	0	1.7552
12:43:00	0	1.7552
12:44:00	0	1.755
12:45:00	0	1.755
12:46:00	0	1.7549
12:47:00	0	1.7549
12:48:00	0	1.7549
12:49:00	0	1.7547
12:50:00	0	1.7547
12:51:00	0	1.7546
12:52:00	0	1.7546
12:53:00	0	1.7546
12:54:00	0	1.7544
12:55:00	0	1.7544
12:56:00	0	1.7542
12:57:00	0	1.7542
12:58:00	0	1.7542
12:59:00	0	1.7541
13:00:00	0	1.7541
13:01:00	0	1.7539
13:02:00	0	1.7539
13:03:00	0	1.7539
13:04:00	0	1.7538
13:05:00	0	1.7538
13:06:00	0	1.7536
13:07:00	0	1.7536
13:08:00	0	1.7536
13:09:00	0	1.7535
13:10:00	0	1.7535
13:11:00	0	1.7533
13:12:00	0	1.7533
13:13:00	0	1.7532
13:14:00	0	1.7532
13:15:00	0	1.7532
13:16:00	0	1.753
13:17:00	0	1.753
13:18:00	0	1.7529
13:19:00	0	1.7529
13:20:00	0	1.7527
13:21:00	0	1.7527
13:22:00	0	1.7527
13:23:00	0	1.7525
13:24:00	0	1.7525
13:25:00	0	1.7524
13:26:00	0	1.7524
13:27:00	0	1.7522
13:28:00	0	1.7522
13:29:00	0	1.7522
13:30:00	0	1.7521
13:31:00	0	1.7521
13:32:00	0	1.7519
13:33:00	0	1.7519
13:34:00	0	1.7519
13:35:00	0	1.7518
13:36:00	0	1.7518
13:37:00	0	1.7516
13:38:00	0	1.7516
13:39:00	0	1.7516
13:40:00	0	1.7515
13:41:00	0	1.7515
13:42:00	0	1.7513
13:43:00	0	1.7513
13:44:00	0	1.7513
13:45:00	0	1.7511
13:46:00	0	1.7511
13:47:00	0	1.751
13:48:00	0	1.751
13:49:00	0	1.7508
13:50:00	0	1.7508
13:51:00	0	1.7508
13:52:00	0	1.7507
13:53:00	0	1.7507
13:54:00	0	1.7505
13:55:00	0	1.7505
13:56:00	0	1.7504
13:57:00	0	1.7504
13:58:00	0	1.7504
13:59:00	0	1.7502
14:00:00	0	1.7502
14:01:00	0	1.7501
14:02:00	0	1.7501
14:03:00	0	1.7501
14:04:00	0	1.7499
14:05:00	0	1.7499
14:06:00	0	1.7498
14:07:00	0	1.7498
14:08:00	0	1.7496
14:09:00	0	1.7496
14:10:00	0	1.7496
14:10:00	0	1.5909
14:10:30	3.5	0.9226
14:11:00	7	0.7591
14:11:30	10.6	0.6782
14:12:00	14.1	0.6341
14:12:30	17.6	0.6056
14:13:00	21	0.5844
14:13:30	24.6	0.567
14:14:00	28.1	0.5518
14:14:30	31.6	0.5373
14:15:00	35.1	0.5228
14:15:30	38.6	0.5083
14:16:00	42.1	0.4934
14:16:30	45.6	0.4787
14:17:00	49.1	0.4639
14:17:30	52.6	0.4492
14:18:00	56.1	0.4345
14:18:30	59.6	0.4201
14:19:00	63	0.4057
14:19:30	66.5	0.3912
14:20:00	70.1	0.377
14:20:30	73.6	0.363
14:21:00	77.1	0.3497
14:21:30	80.6	0.3367
14:22:00	84.1	0.3243
14:22:30	87.6	0.3123
14:23:00	91.1	0.3012
14:23:30	94.6	0.2905
14:24:00	98.1	0.2809
14:24:30	101.6	0.2716
14:25:00	105.1	0.2631
14:25:30	108.6	0.2548
14:26:00	112.1	0.2472
14:26:30	115.6	0.2403
14:27:00	119.1	0.2334
14:27:30	122.6	0.2271
14:28:00	126.1	0.2212
14:28:30	129.6	0.2161
14:29:00	133.1	0.2114
14:29:30	136.6	0.2072
14:30:00	140.1	0.2034
14:30:30	143.6	0.1998
14:31:00	147.1	0.1966
14:31:30	150.6	0.1933
14:32:00	154.1	0.1902
14:32:30	157.6	0.1868
14:33:00	161.1	0.1837
14:33:30	164.6	0.1804
14:34:00	168.1	0.1772
14:34:30	171.6	0.1741
14:35:00	175.1	0.1707
14:35:30	178.6	0.1674
14:36:00	182.1	0.1642
14:36:30	185.6	0.1609
14:37:00	189.1	0.1573
14:37:30	192.6	0.1541
14:38:00	196.1	0.1508
14:38:30	199.6	0.1474
14:39:00	203.1	0.144
14:39:30	206.6	0.1404
14:40:00	210.1	0.137
14:40:30	213.6	0.1336
14:41:00	217.1	0.1302
14:41:30	220.6	0.127
14:42:00	224.1	0.1234
14:42:30	227.6	0.12
14:43:00	231.1	0.1164
14:43:30	234.6	0.1128
14:44:00	238.1	0.1093
14:44:30	241.6	0.1057
14:45:00	245.1	0.102
14:45:30	248.6	0.0983
14:46:00	252.1	0.0946
14:46:30	255.6	0.0908
14:47:00	259.1	0.0873
14:47:30	262.6	0.0839
14:48:00	266.1	0.0805
14:48:30	269.6	0.0773
14:49:00	273.1	0.0742
14:49:30	276.6	0.0713
14:50:00	280.1	0.0684
14:50:30	283.6	0.0657
14:51:00	287.1	0.0634
14:51:30	290.6	0.0612
14:52:00	294.1	0.0592
14:52:30	297.6	0.0572
14:53:00	301.1	0.0555
14:53:30	304.6	0.0539
14:54:00	308.1	0.0527
14:54:30	311.6	0.0515
14:55:00	315.1	0.0504
14:55:30	318.6	0.0494
14:56:00	322.1	0.0487
14:56:30	325.6	0.0481
14:57:00	329.1	0.0474
14:57:30	332.6	0.0468
14:58:00	336.1	0.0463
14:58:30	339.6	0.0459
14:59:00	343.1	0.0454
14:59:30	346.6	0.045
15:00:00	350.1	0.0448
15:00:30	353.6	0.0445
15:01:00	357.1	0.0443
15:01:30	360.6	0.044
15:02:00	364.1	0.0439
15:02:30	367.6	0.0436
15:03:00	371.1	0.0434
15:03:30	374.6	0.0431
15:04:00	378.1	0.0429
15:04:30	381.6	0.0428
15:05:00	385.1	0.0426
15:05:30	388.6	0.0426
15:06:00	392.1	0.0423
15:06:30	395.6	0.0422
15:07:00	399.1	0.042
15:07:30	402.6	0.042
15:08:00	406.1	0.0417
15:08:30	409.6	0.0417
15:09:00	413.1	0.0415
15:09:30	416.6	0.0414
15:10:00	420.1	0.0412
15:10:30	423.6	0.0412
15:11:00	427.1	0.0411
15:11:30	430.6	0.0409
15:12:00	434.1	0.0408
15:12:30	437.6	0.0406
15:13:00	441.1	0.0405
15:13:30	444.6	0.0403
15:14:00	448.1	0.0401
15:14:30	451.6	0.0401
15:15:00	455.1	0.04
15:15:30	458.6	0.04
15:16:00	462.1	0.0398
15:16:30	465.6	0.0397
15:17:00	469.1	0.0397
15:17:30	472.6	0.0395
15:18:00	476.1	0.0395
15:18:30	479.6	0.0394
15:19:00	483.1	0.0392
15:19:30	486.6	0.0392
15:20:00	490.1	0.0392
15:20:30	493.6	0.0391
15:21:00	497.1	0.0389
15:21:30	500.6	0.0389
15:22:00	504.1	0.0388
15:22:30	507.6	0.0388
15:23:00	511.1	0.0388
15:23:30	514.6	0.0386
15:24:00	518.1	0.0384
15:24:30	521.6	0.0383
15:25:00	525.1	0.0383
15:25:30	528.6	0.0381
15:26:00	532.1	0.038
15:26:30	535.6	0.0378
15:27:00	539.1	0.0377
15:27:30	542.6	0.0375
15:28:00	546.1	0.0374
15:28:30	549.6	0.0372
15:29:00	553.1	0.0372
15:29:30	556.6	0.037
15:30:00	560.1	0.037
15:30:30	563.6	0.0369
15:31:00	567.1	0.0369
15:31:30	570.6	0.0369
15:32:00	574.1	0.0367
15:32:30	577.6	0.0366
15:33:00	581.1	0.0364
15:33:30	584.6	0.0364
15:34:00	588.1	0.0363
15:34:30	591.6	0.0361
15:35:00	595.1	0.036
15:35:30	598.6	0.036
15:36:00	602.1	0.0358
15:36:30	605.6	0.0358
15:37:00	609.1	0.0357
15:37:30	612.6	0.0357
15:38:00	616.1	0.0355
15:38:30	619.6	0.0353
15:39:00	623.1	0.0352
15:39:30	626.6	0.035
15:40:00	630.1	0.035
15:40:30	633.6	0.035
15:41:00	637.1	0.035
15:41:30	640.6	0.0349
15:42:00	644.1	0.0349
15:42:30	647.6	0.0347
15:43:00	651.1	0.0347
15:43:30	654.6	0.0346
15:44:00	658.1	0.0346
15:44:30	661.6	0.0346
15:45:00	665.1	0.0344
15:45:30	668.6	0.0344
15:46:00	672.1	0.0343
15:46:30	675.6	0.0343
15:47:00	679.1	0.0341
15:47:30	682.6	0.0341
15:48:00	686.1	0.0339
15:48:30	689.6	0.0339
15:49:00	693.1	0.0339
15:49:30	696.6	0.0338
15:50:00	700.1	0.0338
15:50:30	703.6	0.0338
15:51:00	707.1	0.0336
15:51:30	710.6	0.0336
15:52:00	714.1	0.0335
15:52:30	717.6	0.0335
15:53:00	721.1	0.0333
15:53:30	724.6	0.0333
15:54:00	728.1	0.0333
15:54:30	731.6	0.0332
15:55:00	735.1	0.033
15:55:30	738.6	0.033
15:56:00	742.1	0.0329
15:56:30	745.6	0.0329
15:57:00	749.1	0.0327
15:57:30	752.6	0.0327
15:58:00	756.1	0.0327
15:58:30	759.6	0.0327
15:59:00	763.1	0.0327
15:59:30	766.6	0.0327
16:00:00	770.1	0.0326
16:00:30	773.6	0.0324
16:01:00	777.1	0.0324
16:01:30	780.6	0.0322
16:02:00	784.1	0.0321
16:02:30	787.6	0.0321
16:03:00	791.1	0.0319
16:03:30	794.6	0.0319
16:04:00	798.1	0.0319
16:04:30	801.6	0.0319
16:05:00	805.1	0.0319
16:05:30	808.6	0.0319
16:06:00	812.1	0.0318
16:06:30	815.6	0.0318
16:07:00	819.1	0.0318
16:07:30	822.6	0.0318
16:08:00	826.1	0.0318
16:08:30	829.6	0.0318
16:09:00	833.1	0.0318
16:09:30	836.6	0.0316
16:10:00	840.1	0.0315
16:10:30	843.6	0.0315
16:11:00	847.1	0.0315
16:11:30	850.6	0.0315
16:12:00	854.1	0.0313
16:12:30	857.6	0.0313
16:13:00	861.1	0.0312
16:13:30	864.6	0.0312
16:14:00	868.1	0.031
16:14:30	871.6	0.0308
16:15:00	875.1	0.0308
16:15:30	878.6	0.0308
16:16:00	882.1	0.0308
16:16:30	885.6	0.0307
16:17:00	889.1	0.0308
16:17:30	892.6	0.0307
16:18:00	896.1	0.0307
16:18:30	899.6	0.0305
16:19:00	903.1	0.0305
16:19:30	906.6	0.0305
16:20:00	910.1	0.0305
16:20:30	913.6	0.0304
16:21:00	917.1	0.0302
16:21:30	920.6	0.0302
16:22:00	924.1	0.0302
16:22:30	927.6	0.0302
16:23:00	931.1	0.0302
16:23:30	934.6	0.0302
16:24:00	938.1	0.0302
16:24:30	941.6	0.0301
16:25:00	945.1	0.0301
16:25:30	948.6	0.0301
16:26:00	952.1	0.0301
16:26:30	955.6	0.0301
16:27:00	959.2	0.0301
16:27:30	962.6	0.0301
16:28:00	966.1	0.0301
16:28:30	969.6	0.0299
16:29:00	973.1	0.0299
16:29:30	976.6	0.0299
16:30:00	980.1	0.0299
16:30:30	983.6	0.0298
16:31:00	987.1	0.0299
16:31:30	990.6	0.0298
16:32:00	994.1	0.0298
16:32:30	997.6	0.0298
16:33:00	1001.2	0.0298
16:33:30	1004.6	0.0298
16:34:00	1008.1	0.0296
16:34:30	1011.6	0.0296
16:35:00	1015.2	0.0296
16:35:30	1018.6	0.0295
16:36:00	1022.1	0.0295
16:36:30	1025.6	0.0295
16:37:00	1029.1	0.0293
16:37:30	1032.6	0.0293
16:38:00	1036.1	0.0293
16:38:30	1039.7	0.0293
16:39:00	1043.2	0.0291
16:39:30	1046.6	0.0291
16:40:00	1050.1	0.0291
16:40:30	1053.6	0.029
16:41:00	1057.2	0.029
16:41:30	1060.6	0.0288
16:42:00	1064.1	0.029
16:42:30	1067.6	0.0288
16:43:00	1071.2	0.0288
16:43:30	1074.6	0.0288
16:44:00	1078.1	0.0288
16:44:30	1081.6	0.0288
16:45:00	1085.1	0.0288
16:45:30	1088.6	0.0288
16:46:00	1092.2	0.0287
16:46:30	1095.7	0.0287
16:47:00	1099.2	0.0287
16:47:30	1102.7	0.0285
16:48:00	1106.1	0.0285
16:48:30	1109.6	0.0285
16:49:00	1113.1	0.0285
16:49:30	1116.6	0.0285
16:50:00	1120.2	0.0285
16:50:30	1123.7	0.0285
16:51:00	1127.1	0.0285
16:51:30	1130.7	0.0284
16:52:00	1134.2	0.0284
16:52:30	1137.6	0.0285
16:53:00	1141.1	0.0285
16:53:30	1144.7	0.0284
16:54:00	1148.2	0.0284
16:54:30	1151.7	0.0282
16:55:00	1155.1	0.0284
16:55:30	1158.7	0.0284
16:56:00	1162.2	0.0284
16:56:30	1165.6	0.0284
16:57:00	1169.1	0.0284
16:57:30	1172.6	0.0282
16:58:00	1176.2	0.0282
16:58:30	1179.7	0.0282
16:59:00	1183.1	0.0282
16:59:30	1186.7	0.0282
17:00:00	1190.2	0.0282
17:00:30	1193.7	0.0282
17:01:00	1197.2	0.0282
17:01:30	1200.7	0.0284
17:02:00	1204.1	0.0284
17:02:30	1207.7	0.0282
17:03:00	1211.2	0.0282
17:03:30	1214.7	0.0282
17:04:00	1218.1	0.0282
17:04:30	1221.7	0.0282
17:05:00	1225.2	0.0281
17:05:30	1228.7	0.0281
17:06:00	1232.1	0.0281
17:06:30	1235.7	0.0281
17:07:00	1239.2	0.0279
17:07:30	1242.6	0.0279
17:08:00	1246.2	0.0279
17:08:30	1249.7	0.0279
17:09:00	1253.1	0.0281
17:09:30	1256.7	0.0279
17:10:00	1260.2	0.0279
17:10:30	1263.7	0.0279
17:11:00	1267.2	0.0277
17:11:30	1270.7	0.0277
17:12:00	1274.2	0.0277
17:12:30	1277.7	0.0277
17:13:00	1281.1	0.0277
17:13:30	1284.6	0.0277
17:14:00	1288.2	0.0277
17:14:30	1291.7	0.0277
17:15:00	1295.1	0.0277
17:15:30	1298.7	0.0277
17:16:00	1302.2	0.0277
17:16:30	1305.7	0.0277
17:17:00	1309.2	0.0277
17:17:30	1312.7	0.0276
17:18:00	1316.1	0.0276
17:18:30	1319.7	0.0276
17:19:00	1323.2	0.0276
17:19:30	1326.7	0.0276
17:20:00	1330.2	0.0276
17:20:30	1333.7	0.0274
17:21:00	1337.2	0.0274
17:21:30	1340.7	0.0274
17:22:00	1344.2	0.0274
17:22:30	1347.7	0.0274
17:23:00	1351.2	0.0274
17:23:30	1354.7	0.0274
17:24:00	1358.2	0.0274
17:24:30	1361.7	0.0274
17:25:00	1365.2	0.0273
17:25:30	1368.7	0.0273
17:26:00	1372.2	0.0273
17:26:30	1375.7	0.0273
17:27:00	1379.2	0.0273
17:27:30	1382.7	0.0273
17:28:00	1386.2	0.0273
17:28:30	1389.7	0.0273
17:29:00	1393.2	0.0273
17:29:30	1396.7	0.0273
17:30:00	1400.2	0.0273
17:30:30	1403.7	0.0273
17:31:00	1407.2	0.0273
17:31:30	1410.7	0.0273
17:32:00	1414.2	0.0273
17:32:30	1417.7	0.0273
17:33:00	1421.2	0.0273
17:33:30	1424.7	0.0273
17:34:00	1428.2	0.0273
17:34:30	1431.7	0.0273
17:35:00	1435.2	0.0273
17:35:30	1438.7	0.0273
17:36:00	1442.2	0.0273
17:36:30	1445.7	0.0273
17:37:00	1449.2	0.0273
17:37:30	1452.7	0.0271
17:38:00	1456.2	0.0271
17:38:30	1459.7	0.0271
17:39:00	1463.2	0.0271
17:39:30	1466.7	0.0271
17:40:00	1470.2	0.0271
17:40:30	1473.7	0.0273
17:41:00	1477.2	0.0271
17:41:30	1480.7	0.0271
17:42:00	1484.2	0.0273
17:42:30	1487.7	0.0273
17:43:00	1491.2	0.0273
17:43:30	1494.7	0.0273
17:44:00	1498.2	0.0273
17:44:30	1501.7	0.0273
17:45:00	1505.2	0.0273
17:45:30	1508.7	0.0273
17:46:00	1512.2	0.0273
17:46:30	1515.7	0.0273
17:47:00	1519.2	0.0273
17:47:30	1522.7	0.0273
17:48:00	1526.2	0.0273
17:48:30	1529.7	0.0273
17:49:00	1533.2	0.0273
17:49:30	1536.7	0.0274
17:50:00	1540.2	0.0273
17:50:30	1543.7	0.0273
17:51:00	1547.2	0.0273
17:51:30	1550.7	0.0273
17:52:00	1554.2	0.0273
17:52:30	1557.7	0.0274
17:53:00	1561.2	0.0273
17:53:30	1564.7	0.0273
17:54:00	1568.2	0.0273
17:54:30	1571.7	0.0274
17:55:00	1575.2	0.0274
17:55:30	1578.7	0.0274
17:56:00	1582.2	0.0274
17:56:30	1585.7	0.0274
17:57:00	1589.2	0.0273
17:57:30	1592.7	0.0273
17:58:00	1596.2	0.0273
17:58:30	1599.7	0.0273
17:59:00	1603.2	0.0273
17:59:30	1606.7	0.0273
18:00:00	1610.2	0.0273
18:00:30	1613.7	0.0273
18:01:00	1617.2	0.0274
18:01:30	1620.7	0.0274
18:02:00	1624.2	0.0274
18:02:30	1627.7	0.0274
18:03:00	1631.2	0.0274
18:03:30	1634.7	0.0274
18:04:00	1638.2	0.0274
18:04:30	1641.7	0.0274
18:05:00	1645.2	0.0274
18:05:30	1648.7	0.0274
18:06:00	1652.2	0.0274
18:06:30	1655.7	0.0273
18:07:00	1659.2	0.0273
18:07:30	1662.7	0.0274
18:08:00	1666.2	0.0273
18:08:30	1669.7	0.0273
18:09:00	1673.2	0.0273
18:09:30	1676.7	0.0273
18:10:00	1680.2	0.0273
18:10:30	1683.7	0.0273
18:11:00	1687.2	0.0273
18:11:30	1690.7	0.0273
18:12:00	1694.2	0.0273
18:12:30	1697.7	0.0273
18:13:00	1701.2	0.0273
18:13:30	1704.7	0.0274
18:14:00	1708.2	0.0273
18:14:30	1711.7	0.0273
18:15:00	1715.2	0.0273
18:15:30	1718.7	0.0273
18:16:00	1722.2	0.0273
18:16:30	1725.7	0.0273
18:17:00	1729.2	0.0273
18:17:30	1732.7	0.0273
18:18:00	1736.2	0.0274
18:18:30	1739.7	0.0273
18:19:00	1743.2	0.0273
18:19:30	1746.7	0.0273
18:20:00	1750.2	0.0273
18:20:30	1753.7	0.0273
18:21:00	1757.2	0.0273
18:21:30	1760.7	0.0273
18:22:00	1764.2	0.0273
18:22:30	1767.7	0.0273
18:23:00	1771.2	0.0273
18:23:30	1774.7	0.0273
18:24:00	1778.2	0.0273
18:24:30	1781.7	0.0273
18:25:00	1785.2	0.0273
18:25:30	1788.7	0.0273
18:26:00	1792.2	0.0273
18:26:30	1795.7	0.0273
18:27:00	1799.2	0.0274
18:27:30	1802.7	0.0274
18:28:00	1806.2	0.0274
18:28:30	1809.7	0.0273
18:29:00	1813.2	0.0274
18:29:30	1816.7	0.0274
18:30:00	1820.2	0.0273
18:30:30	1823.7	0.0273
18:31:00	1827.2	0.0273
18:31:30	1830.7	0.0273
18:32:00	1834.2	0.0273
18:32:30	1837.7	0.0273
18:33:00	1841.2	0.0273
18:33:30	1844.7	0.0273
18:34:00	1848.2	0.0273
18:34:30	1851.7	0.0273
18:35:00	1855.2	0.0273
18:35:30	1858.7	0.0273
18:36:00	1862.2	0.0273
18:36:30	1865.7	0.0273
18:37:00	1869.2	0.0273
18:37:30	1872.7	0.0273
18:38:00	1876.2	0.0273
18:38:30	1879.7	0.0273
18:39:00	1883.2	0.0273
18:39:30	1886.7	0.0274
18:40:00	1890.2	0.0274
18:40:30	1893.7	0.0274
18:41:00	1897.2	0.0273
18:41:30	1900.7	0.0274
18:42:00	1904.2	0.0274
18:42:30	1907.7	0.0274
18:43:00	1911.2	0.0274
18:43:30	1914.7	0.0274
18:44:00	1918.2	0.0274
18:44:30	1921.7	0.0273
18:45:00	1925.2	0.0273
18:45:30	1928.7	0.0274
18:46:00	1932.2	0.0274
18:46:30	1935.7	0.0273
18:47:00	1939.2	0.027
18:47:30	1942.7	0.0268
18:48:00	1946.2	0.0268
18:48:30	1949.7	0.0267
18:49:00	1953.2	0.0268
18:49:30	1956.7	0.0268
18:50:00	1960.2	0.0268
18:50:30	1963.7	0.027
18:51:00	1967.2	0.027
18:51:30	1970.7	0.027
18:52:00	1974.2	0.0271
18:52:30	1977.7	0.0271
18:53:00	1981.2	0.0271
18:53:30	1984.7	0.0271
18:54:00	1988.2	0.0271
18:54:30	1991.7	0.0273
18:55:00	1995.2	0.0273
18:55:30	1998.7	0.0274
18:56:00	2002.2	0.0274
18:56:30	2005.7	0.0274
18:57:00	2009.2	0.0274
18:57:30	2012.7	0.0274
18:58:00	2016.2	0.0274
18:58:30	2019.7	0.0274
18:59:00	2023.2	0.0276
18:59:30	2026.7	0.0274
19:00:00	2030.2	0.0274
19:00:30	2033.7	0.0276
19:01:00	2037.2	0.0276
19:01:30	2040.7	0.0276
19:02:00	2044.2	0.0276
19:02:30	2047.7	0.0274
19:03:00	2051.2	0.0276
19:03:30	2054.7	0.0276
19:04:00	2058.2	0.0276
19:04:30	2061.7	0.0276
19:05:00	2065.2	0.0276
19:05:30	2068.7	0.0276
19:06:00	2072.2	0.0276
19:06:30	2075.7	0.0276
19:07:00	2079.2	0.0276
19:07:30	2082.7	0.0276
19:08:00	2086.2	0.0276
19:08:30	2089.7	0.0276
19:09:00	2093.2	0.0276
19:09:30	2096.7	0.0276
19:10:00	2100.2	0.0277
19:10:30	2103.7	0.0277
19:11:00	2107.2	0.0277
19:11:30	2110.7	0.0277
19:12:00	2114.2	0.0277
19:12:30	2117.7	0.0277
19:13:00	2121.2	0.0277
19:13:30	2124.7	0.0277
19:14:00	2128.2	0.0279
19:14:30	2131.7	0.0279
19:15:00	2135.2	0.0279
19:15:30	2138.7	0.0277
19:16:00	2142.2	0.0277
19:16:30	2145.7	0.0277
19:17:00	2149.2	0.0277
19:17:30	2152.7	0.0277
19:18:00	2156.2	0.0279
19:18:30	2159.7	0.0279
19:19:00	2163.2	0.0279
19:19:30	2166.7	0.0277
19:20:00	2170.2	0.0277
19:20:30	2173.7	0.0277
19:21:00	2177.2	0.0276
19:21:30	2180.7	0.0276
19:22:00	2184.2	0.0276
19:22:30	2187.7	0.0276
19:23:00	2191.2	0.0276
19:23:30	2194.7	0.0276
19:24:00	2198.3	0.0277
19:24:30	2201.8	0.0276
19:25:00	2205.2	0.0276
19:25:30	2208.8	0.0276
19:26:00	2212.2	0.0276
19:26:30	2215.7	0.0276
19:27:00	2219.2	0.0277
19:27:30	2222.8	0.0277
19:28:00	2226.3	0.0277
19:28:30	2229.7	0.0277
19:29:00	2233.2	0.0277
19:29:30	2236.7	0.0277
19:30:00	2240.2	0.0277
19:30:30	2243.7	0.0277
19:31:00	2247.2	0.0277
19:31:30	2250.7	0.0277
19:32:00	2254.2	0.0277
19:32:30	2257.8	0.0277
19:33:00	2261.3	0.0277
19:33:30	2264.8	0.0277
19:34:00	2268.2	0.0277
19:34:30	2271.7	0.0277
19:35:00	2275.3	0.0277
19:35:30	2278.7	0.0277
19:36:00	2282.2	0.0277
19:36:30	2285.7	0.0276
19:37:00	2289.3	0.0276
19:37:30	2292.7	0.0276
19:38:00	2296.2	0.0276
19:38:30	2299.7	0.0276
19:39:00	2303.3	0.0276
19:39:30	2306.7	0.0276
19:40:00	2310.2	0.0276
19:40:30	2313.8	0.0276
19:41:00	2317.3	0.0276
19:41:30	2320.7	0.0276
19:42:00	2324.2	0.0276
19:42:30	2327.8	0.0276
19:43:00	2331.2	0.0276
19:43:30	2334.8	0.0276
19:44:00	2338.3	0.0276
19:44:30	2341.8	0.0274
19:45:00	2345.2	0.0274
19:45:30	2348.8	0.0274
19:46:00	2352.3	0.0274
19:46:30	2355.7	0.0274
19:47:00	2359.2	0.0274
19:47:30	2362.7	0.0276
19:48:00	2366.2	0.0276
19:48:30	2369.8	0.0274
19:49:00	2373.3	0.0274
19:49:30	2376.7	0.0274
19:50:00	2380.3	0.0274
19:50:30	2383.8	0.0274
19:51:00	2387.2	0.0274
19:51:30	2390.7	0.0274
19:52:00	2394.2	0.0274
19:52:30	2397.8	0.0274
19:53:00	2401.3	0.0276
19:53:30	2404.7	0.0276
19:54:00	2408.3	0.0276
19:54:30	2411.8	0.0276
19:55:00	2415.2	0.0276
19:55:30	2418.7	0.0274
19:56:00	2422.3	0.0274
19:56:30	2425.8	0.0276
19:57:00	2429.3	0.0276
19:57:30	2432.8	0.0276
19:58:00	2436.3	0.0274
19:58:30	2439.8	0.0276
19:59:00	2443.2	0.0276
19:59:30	2446.8	0.0276
20:00:00	2450.3	0.0274
20:00:30	2453.8	0.0276
20:01:00	2457.2	0.0276
20:01:30	2460.8	0.0276
20:02:00	2464.3	0.0274
20:02:30	2467.7	0.0274
20:03:00	2471.3	0.0274
20:03:30	2474.8	0.0274
20:04:00	2478.3	0.0273
20:04:30	2481.7	0.0273
20:05:00	2485.2	0.0273
20:05:30	2488.8	0.0273
20:06:00	2492.3	0.0271
20:06:30	2495.8	0.0271
20:07:00	2499.2	0.0273
20:07:30	2502.8	0.0273
20:08:00	2506.3	0.0273
20:08:30	2509.8	0.0271
20:09:00	2513.3	0.0271
20:09:30	2516.8	0.0271
20:10:00	2520.3	0.027
20:10:30	2523.8	0.027
20:11:00	2527.3	0.027
20:11:30	2530.8	0.0271
20:12:00	2534.3	0.0271
20:12:30	2537.8	0.0271
20:13:00	2541.3	0.0271
20:13:30	2544.7	0.0271
20:14:00	2548.3	0.0273
20:14:30	2551.8	0.0273
20:15:00	2555.3	0.0273
20:15:30	2558.7	0.0273
20:16:00	2562.2	0.0273
20:16:30	2565.8	0.0273
20:17:00	2569.3	0.0273
20:17:30	2572.8	0.0271
20:18:00	2576.3	0.0273
20:18:30	2579.8	0.0273
20:19:00	2583.3	0.0273
20:19:30	2586.8	0.0271
20:20:00	2590.3	0.0271
20:20:30	2593.8	0.0271
20:21:00	2597.3	0.0271
20:21:30	2600.8	0.0271
20:22:00	2604.3	0.0271
20:22:30	2607.8	0.0271
20:23:00	2611.3	0.0271
20:23:30	2614.8	0.0271
20:24:00	2618.3	0.0271
20:24:30	2621.8	0.0271
20:25:00	2625.3	0.0271
20:25:30	2628.8	0.0271
20:26:00	2632.3	0.0271
20:26:30	2635.8	0.0271
20:27:00	2639.3	0.0271
20:27:30	2642.8	0.0271
20:28:00	2646.3	0.0271
20:28:30	2649.8	0.027
20:29:00	2653.3	0.027
20:29:30	2656.8	0.027
20:30:00	2660.3	0.027
20:30:30	2663.8	0.027
20:31:00	2667.3	0.027
20:31:30	2670.8	0.027
20:32:00	2674.3	0.027
20:32:30	2677.8	0.027
20:33:00	2681.3	0.027
20:33:30	2684.8	0.027
20:34:00	2688.3	0.027
20:34:30	2691.8	0.027
20:35:00	2695.3	0.027
20:35:30	2698.8	0.0268
20:36:00	2702.3	0.0268
20:36:30	2705.8	0.0268
20:37:00	2709.3	0.0268
20:37:30	2712.8	0.0268
20:38:00	2716.3	0.0268
20:38:30	2719.8	0.0268
20:39:00	2723.3	0.0268
20:39:30	2726.8	0.0268
20:40:00	2730.3	0.0268
20:40:30	2733.8	0.0268
20:41:00	2737.3	0.0268
20:41:30	2740.8	0.0268
20:42:00	2744.3	0.0268
20:42:30	2747.8	0.0268
20:43:00	2751.3	0.0268
20:43:30	2754.8	0.0268
20:44:00	2758.3	0.0267
20:44:30	2761.8	0.0267
20:45:00	2765.3	0.0267
20:45:30	2768.8	0.0267
20:46:00	2772.3	0.0267
20:46:30	2775.8	0.0267
20:47:00	2779.3	0.0267
20:47:30	2782.8	0.0265
20:48:00	2786.3	0.0265
20:48:30	2789.8	0.0265
20:49:00	2793.3	0.0267
20:49:30	2796.8	0.0265
20:50:00	2800.3	0.0265
20:50:30	2803.8	0.0265
20:51:00	2807.3	0.0265
20:51:30	2810.8	0.0265
20:52:00	2814.3	0.0265
20:52:30	2817.8	0.0264
20:53:00	2821.3	0.0264
20:53:30	2824.8	0.0264
20:54:00	2828.3	0.0264
20:54:30	2831.8	0.0264
20:55:00	2835.3	0.0264
20:55:30	2838.8	0.0264
20:56:00	2842.3	0.0262
20:56:30	2845.8	0.0262
20:57:00	2849.3	0.0262
20:57:30	2852.8	0.0262
20:58:00	2856.3	0.0262
20:58:30	2859.8	0.0262
20:59:00	2863.3	0.0262
20:59:30	2866.8	0.0262
21:00:00	2870.3	0.0262
21:00:30	2873.8	0.026
21:01:00	2877.3	0.026
21:01:30	2880.8	0.0259
21:02:00	2884.3	0.026
21:02:30	2887.8	0.026
21:03:00	2891.3	0.0259
21:03:30	2894.8	0.0259
21:04:00	2898.3	0.0259
21:04:30	2901.8	0.0259
21:05:00	2905.3	0.0259
21:05:30	2908.8	0.0259
21:06:00	2912.3	0.0259
21:06:30	2915.8	0.0257
21:07:00	2919.3	0.0257
21:07:30	2922.8	0.0257
21:08:00	2926.3	0.0257
21:08:30	2929.8	0.0257
21:09:00	2933.3	0.0257
21:09:30	2936.8	0.0257
21:10:00	2940.3	0.0257
21:10:30	2943.8	0.0257
21:11:00	2947.3	0.0257
21:11:30	2950.8	0.0257
21:12:00	2954.3	0.0257
21:12:30	2957.8	0.0257
21:13:00	2961.3	0.0257
21:13:30	2964.8	0.0257
21:14:00	2968.3	0.0256
21:14:30	2971.8	0.0256
21:15:00	2975.3	0.0256
21:15:30	2978.8	0.0256
21:16:00	2982.3	0.0256
21:16:30	2985.8	0.0256
21:17:00	2989.3	0.0256
21:17:30	2992.8	0.0254
21:18:00	2996.3	0.0254
21:18:30	2999.8	0.0254
21:19:00	3003.3	0.0254
21:19:30	3006.8	0.0254
21:20:00	3010.3	0.0254
21:20:30	3013.8	0.0254
21:21:00	3017.3	0.0254
21:21:30	3020.8	0.0254
21:22:00	3024.3	0.0254
21:22:30	3027.8	0.0253
21:23:00	3031.3	0.0254
21:23:30	3034.8	0.0254
21:24:00	3038.3	0.0254
21:24:30	3041.8	0.0253
21:25:00	3045.3	0.0253
21:25:30	3048.8	0.0253
21:26:00	3052.3	0.0251
21:26:30	3055.8	0.0251
21:27:00	3059.3	0.0251
21:27:30	3062.8	0.0251
21:28:00	3066.3	0.0251
21:28:30	3069.8	0.0251
21:29:00	3073.3	0.0251
21:29:30	3076.8	0.0251
21:30:00	3080.3	0.0251
21:30:30	3083.8	0.0251
21:31:00	3087.3	0.0251
21:31:30	3090.8	0.0251
21:32:00	3094.3	0.0251
21:32:30	3097.8	0.0251
21:33:00	3101.3	0.025
21:33:30	3104.8	0.025
21:34:00	3108.3	0.0251
21:34:30	3111.8	0.0251
21:35:00	3115.3	0.0251
21:35:30	3118.8	0.025
21:36:00	3122.3	0.025
21:36:30	3125.8	0.025
21:37:00	3129.3	0.0248
21:37:30	3132.8	0.0248
21:38:00	3136.3	0.0248
21:38:30	3139.8	0.0248
21:39:00	3143.3	0.0246
21:39:30	3146.8	0.0246
21:40:00	3150.3	0.0246
21:40:30	3153.8	0.0246
21:41:00	3157.3	0.0246
21:41:30	3160.8	0.0246
21:42:00	3164.3	0.0245
21:42:30	3167.8	0.0245
21:43:00	3171.3	0.0245
21:43:30	3174.8	0.0245
21:44:00	3178.3	0.0245
21:44:30	3181.8	0.0243
21:45:00	3185.3	0.0243
21:45:30	3188.8	0.0243
21:46:00	3192.3	0.0243
21:46:30	3195.8	0.0243
21:47:00	3199.3	0.0243
21:47:30	3202.8	0.0242
21:48:00	3206.3	0.0242
21:48:30	3209.8	0.0242
21:49:00	3213.3	0.0242
21:49:30	3216.8	0.0242
21:50:00	3220.3	0.0242
21:50:30	3223.8	0.0242
21:51:00	3227.3	0.0242
21:51:30	3230.8	0.0242
21:52:00	3234.3	0.0242
21:52:30	3237.8	0.0242
21:53:00	3241.3	0.024
21:53:30	3244.8	0.024
21:54:00	3248.3	0.024
21:54:30	3251.8	0.024
21:55:00	3255.3	0.024
21:55:30	3258.8	0.0239
21:56:00	3262.3	0.0239
21:56:30	3265.8	0.0239
21:57:00	3269.3	0.0237
21:57:30	3272.8	0.0237
21:58:00	3276.3	0.0237
21:58:30	3279.8	0.0237
21:59:00	3283.3	0.0236
21:59:30	3286.8	0.0236
22:00:00	3290.3	0.0236
22:00:30	3293.8	0.0236
22:01:00	3297.3	0.0234
22:01:30	3300.8	0.0234
22:02:00	3304.3	0.0234
22:02:30	3307.8	0.0234
22:03:00	3311.3	0.0233
22:03:30	3314.8	0.0233
22:04:00	3318.3	0.0233
22:04:30	3321.8	0.0233
22:05:00	3325.3	0.0231
22:05:30	3328.8	0.0231
22:06:00	3332.3	0.0231
22:06:30	3335.8	0.0229
22:07:00	3339.3	0.0229
22:07:30	3342.8	0.0229
22:08:00	3346.3	0.0229
22:08:30	3349.8	0.0229
22:09:00	3353.3	0.0228
22:09:30	3356.8	0.0228
22:10:00	3360.3	0.0228
22:10:30	3363.8	0.0228
22:11:00	3367.3	0.0228
22:11:30	3370.8	0.0226
22:12:00	3374.3	0.0226
22:12:30	3377.8	0.0226
22:13:00	3381.3	0.0226
22:13:30	3384.8	0.0226
22:14:00	3388.3	0.0225
22:14:30	3391.8	0.0225
22:15:00	3395.3	0.0225
22:15:30	3398.8	0.0223
22:16:00	3402.3	0.0223
22:16:30	3405.8	0.0223
22:17:00	3409.3	0.0223
22:17:30	3412.9	0.0223
22:18:00	3416.3	0.0222
22:18:30	3419.8	0.0222
22:19:00	3423.3	0.0222
22:19:30	3426.8	0.0222
22:20:00	3430.3	0.0222
22:20:30	3433.8	0.022
22:21:00	3437.3	0.022
22:21:30	3440.9	0.022
22:22:00	3444.3	0.0219
22:22:30	3447.8	0.0219
22:23:00	3451.3	0.0219
22:23:30	3454.8	0.0219
22:24:00	3458.3	0.0217
22:24:30	3461.9	0.0217
22:25:00	3465.3	0.0215
22:25:30	3468.8	0.0215
22:26:00	3472.3	0.0215
22:26:30	3475.8	0.0215
22:27:00	3479.3	0.0215
22:27:30	3482.8	0.0214
22:28:00	3486.3	0.0214
22:28:30	3489.8	0.0214
22:29:00	3493.3	0.0212
22:29:30	3496.9	0.0212
22:30:00	3500.3	0.0212
22:30:30	3503.8	0.0211
22:31:00	3507.3	0.0211
22:31:30	3510.8	0.0209
22:32:00	3514.3	0.0209
22:32:30	3517.8	0.0209
22:33:00	3521.4	0.0209
22:33:30	3524.8	0.0209
22:34:00	3528.3	0.0208
22:34:30	3531.9	0.0208
22:35:00	3535.4	0.0206
22:35:30	3538.8	0.0206
22:36:00	3542.3	0.0206
22:36:30	3545.8	0.0206
22:37:00	3549.3	0.0206
22:37:30	3552.8	0.0205
22:38:00	3556.4	0.0205
22:38:30	3559.9	0.0205
22:39:00	3563.4	0.0205
22:39:30	3566.8	0.0203
22:40:00	3570.4	0.0203
22:40:30	3573.9	0.0203
22:41:00	3577.3	0.0202
22:41:30	3580.8	0.0202
22:42:00	3584.3	0.0202
22:42:30	3587.9	0.02
22:43:00	3591.4	0.02
22:43:30	3594.8	0.0198
22:44:00	3598.4	0.0198
22:44:30	3601.9	0.0198
22:45:00	3605.3	0.0197
22:45:30	3608.8	0.0197
22:46:00	3612.4	0.0195
22:46:30	3615.8	0.0195
22:47:00	3619.4	0.0194
22:47:30	3622.9	0.0194
22:48:00	3626.3	0.0194
22:48:30	3629.8	0.0192
22:49:00	3633.3	0.0192
22:49:30	3636.8	0.0192
22:50:00	3640.4	0.0191
22:50:30	3643.8	0.0191
22:51:00	3647.3	0.0189
22:51:30	3650.9	0.0189
22:52:00	3654.4	0.0188
22:52:30	3657.9	0.0188
22:53:00	3661.3	0.0186
22:53:30	3664.9	0.0186
22:54:00	3668.4	0.0186
22:54:30	3671.9	0.0184
22:55:00	3675.3	0.0184
22:55:30	3678.9	0.0183
22:56:00	3682.4	0.0183
22:56:30	3685.8	0.0181
22:57:00	3689.3	0.018
22:57:30	3692.9	0.018
22:58:00	3696.4	0.0178
22:58:30	3699.9	0.0178
22:59:00	3703.3	0.0177
22:59:30	3706.9	0.0177
23:00:00	3710.4	0.0177
23:00:30	3713.8	0.0175
23:01:00	3717.4	0.0175
23:01:30	3720.9	0.0174
23:02:00	3724.4	0.0174
23:02:30	3727.8	0.0172
23:03:00	3731.3	0.0172
23:03:30	3734.8	0.0171
23:04:00	3738.4	0.0171
23:04:30	3741.9	0.0171
23:05:00	3745.4	0.0169
23:05:30	3748.9	0.0169
23:06:00	3752.3	0.0167
23:06:30	3755.9	0.0167
23:07:00	3759.4	0.0166
23:07:30	3762.9	0.0166
23:08:00	3766.4	0.0164
23:08:30	3769.9	0.0164
23:09:00	3773.3	0.0163
23:09:30	3776.9	0.0161
23:10:00	3780.4	0.0161
23:10:30	3783.9	0.016
23:11:00	3787.4	0.016
23:11:30	3790.9	0.0158
23:12:00	3794.4	0.0158
23:12:30	3797.9	0.0157
23:13:00	3801.4	0.0157
23:13:30	3804.9	0.0155
23:14:00	3808.3	0.0153
23:14:30	3811.9	0.0153
23:15:00	3815.4	0.0152
23:15:30	3818.9	0.015
23:16:00	3822.4	0.0149
23:16:30	3825.9	0.0147
23:17:00	3829.4	0.0146
23:17:30	3832.9	0.0144
23:18:00	3836.4	0.0144
23:18:30	3839.9	0.0143
23:19:00	3843.4	0.0143
23:19:30	3846.9	0.0143
23:20:00	3850.4	0.0141
23:20:30	3853.9	0.014
23:21:00	3857.4	0.0138
23:21:30	3860.9	0.0136
23:22:00	3864.4	0.0136
23:22:30	3867.9	0.0135
23:23:00	3871.4	0.0135
23:23:30	3874.9	0.0133
23:24:00	3878.4	0.0132
23:24:30	3881.9	0.013
23:25:00	3885.4	0.013
23:25:30	3888.9	0.0129
23:26:00	3892.4	0.0127
23:26:30	3895.9	0.0126
23:27:00	3899.4	0.0124
23:27:30	3902.9	0.0122
23:28:00	3906.4	0.0121
23:28:30	3909.9	0.0119
23:29:00	3913.4	0.0119
23:29:30	3916.9	0.0118
23:30:00	3920.4	0.0116
23:30:30	3923.9	0.0115
23:31:00	3927.4	0.0113
23:31:30	3930.9	0.0112
23:32:00	3934.4	0.011
23:32:30	3937.9	0.0109
23:33:00	3941.4	0.0107
23:33:30	3944.9	0.0104
23:34:00	3948.4	0.0102
23:34:30	3951.9	0.0101
23:35:00	3955.4	0.0099
23:35:30	3958.9	0.0098
23:36:00	3962.4	0.0096
23:36:30	3965.9	0.0095
23:37:00	3969.4	0.0093
23:37:30	3972.9	0.0091
23:38:00	3976.4	0.009
23:38:30	3979.9	0.0088
23:39:00	3983.4	0.0087
23:39:30	3986.9	0.0084
23:40:00	3990.4	0.0084
23:40:30	3993.9	0.0082
23:41:00	3997.4	0.0079
23:41:30	4000.9	0.0078
23:42:00	4004.4	0.0076
23:42:30	4007.9	0.0074
23:43:00	4011.4	0.0071
23:43:30	4014.9	0.007
[truncated: 4,578 more rows]
